# Supplementary material for: Characterization of Sodium Alginate-Based Films Blended with Olive Leaf and Laurel Leaf Extracts Obtained by Ultrasound-Assisted Technology
Source: Foods. 2023 Nov 9;12(22):4076. doi: 10.3390/foods12224076 (PMC10670003; doi:10.3390/foods12224076)
Supplement: Supplementary file 1 [file foods-12-04076-s001.zip]

Archive with 1 entries (1 files):
- foods-2681280-supplementary.pdf
